# Supplementary material for: The Threshold Effect of Swine Epidemics on the Pig Supply in China
Source: Animals (Basel). 2022 Sep 28;12(19):2595. doi: 10.3390/ani12192595 (PMC9558980; doi:10.3390/ani12192595)
Supplement: Supplementary file 1 [file animals-12-02595-s001.zip]

Archive with 1 entries (1 files):
- animals-1865586-supplementary.pdf
